# Supplementary material for: [18F]FDG Accumulation in Early Coronary Atherosclerotic Lesions in Pigs
Source: PLoS One. 2015 Jun 29;10(6):e0131332. doi: 10.1371/journal.pone.0131332 (PMC4487365; doi:10.1371/journal.pone.0131332)
Supplement: S1 Dataset — (XLS) [file pone.0131332.s001.xls]

## Sheet: 18F-FDG
Histo	ARG	BD	PET11	PET32
3	1.41282	2.12273	1.96157	2.17493
3	2.39729	2.34394	1.25478	2.00327
3	4.85776	4.96253	1.30496	1.28101
2	1.71228	2.58312	1.46814	1.61664
2	0.672873	1.99858	1.18895	1.32679
2	1.13973	1.26326	1.02235	1.03489
1		0.595251	1.18432	1.88055
2	1.87468	2.98902
2		1.19191
2	1.49969	3.2136
3			1.17219	1.41654
2	0.849762	0.888157	1.54356	1.65268
3	2.75647	2.70301	1.32736	1.54771
3	6.71045	2.9607	1.33913	1.30419
2	1.71395	3.56865	0.716927	0.81789
2	0.994355	2.19028	0.903644	1.01345
2	1.62509	2.36184	0.684644	0.753559
1		1.2375	0.682007	0.596271
2	1.95776	3.57571
2		0.899397
2	2.54424	1.97728
3	2.82071	1.43209	0.788785	0.876279
3	8.11732		0.986156	1.161
1		1.79991
1		0.784336
2		0.681365
1		2.60164
1		0.666633
2	2.58809	1.37986	1.70152	1.89453
3	3.37667	1.82121	2.42822	2.59463
2	3.08081	0.99772	0.821026	0.948413
1		1.13214	1.02756	1.29934
3			1.36469	1.51816

## Sheet: Myocardial blood flow
Group	Rest	Stress	MFR
1	0.923	1.268	1.37378
1	0.627	0.732	1.16746
1	1.262	1.411	1.11807
1	0.839	0.697	0.830751
1	1.235	1.62	1.31174
1	0.551	0.77	1.39746
1	0.838	1.379	1.64558
1	1.049	1.197	1.14109
1	0.788	0.95	1.20558
1	0.877	1.073	1.22349
2	1.274	1.722	1.35165
2	1.049	0.924	0.880839
2	0.528	0.656	1.24242
2	2.702	2.407	0.890822
2	0.688	0.939	1.36483
2	0.839	1.179	1.40524
2	0.79	1.598	2.02278

## Sheet: Cell density
Histo	Cell density
2	1111.44
2	734.902
3	519.191
3	606.334
3	440.94
3	928.232
2	999.762
3	1648.04
3	1422.66
3	1440.8
3	1229.96
3	1107.74
3	1643.45
3	754.055
3	984.562
3	908.118
2	792.457
2	576.025
2	263.992
2	353.717
2	341.033
2	400.121
2	1353.55
2	1035.14

## Sheet: Small coronary arteries
		Relaxation response (%) to bradykinin
Bradykinin (log M)		Control 1	Control 2	Control 3	Control 4	Control 5		Athero 1	Athero 2	Athero 3	Athero 4	Athero 5	Athero 6	Athero 7	Athero 8	Athero 9	Athero 10
-9.48149		0.0423847	2.79164	1.37929	4.68747	-1.20404		-1.7847	-0.530111	-0.536056	-0.7611	-0.259116	3.05853	-2.63656	-1.3204	0.418121	0.580871
-9		40.2307	0.234665	23.3901	16.5462	1.53276		1.68977	0.960734	0.333966	5.89813	-1.41569	44.6403	1.41079	23.5019	20.0304	16.8662
-8.48149		57.0009	23.3935	54.9571	62.1382	9.74313		8.19667	21.0348	2.45419	27.6241	7.3247	77.29	7.45929	29.3631	28.1751	21.1413
-8		61.1546	38.3965	51.0314	45.0152	18.3072		3.62451	63.4592	25.5997	11.6372	7.9376	89.3027	14.5467	50.1865	27.8931	20.4065
-7.48149		55.156	38.4871	48.327	57.6446	47.4553		12.568	77.133	42.5837	8.01689	17.1295	91.2888	18.7954	59.9511	47.5016	23.4801
-7		39.8163	40.104	52.8349	87.4485	55.7272		19.4262	80.6431	51.3707	11.8733	35.9459	91.1242	21.0758	85.3739	80.0485	62.6984
-6.48149		62.8957	61.9768	72.517	93.4761	60.1228		40.0099	84.303	58.9356	42.9159	57.9248	92.3241	11.8927	94.9349	88.3194	76.3756
-6		83.462	74.6462	79.6765	95.0751	73.7721		85.2637	84.6372	66.7757	73.2489	86.4789	95.852	19.1443	96.3556	93.2205	85.3312
-5.48149		95.3831	87.4189	88.7943	93.7291	91.3418		91.3323	85.3288	81.8154	87.1542	92.0363	96.7681	54.3216	92.732	99.2678	96.076
-5		98.1129	91.2602	88.1799	94.2159	98.0561		92.8864	89.3562	89.1874	78.5304	93.0153	97.9034	93.0878	91.2729	102.618	102.792
		Relaxation response (%) to bradykinin after NOS inhibition with L-NNA
Bradykinin (log M)		Control 1	Control 2	Control 3	Control 4	Control 5		Athero 1	Athero 2	Athero 3	Athero 4	Athero 5	Athero 6	Athero 7	Athero 8	Athero 9	Athero 10
-9.48149		-0.426807	-0.0323343	0.328827	0.0814393	0.707843		2.31734	1.95692	0.827916	-1.73054	0.726853	-0.564265	-0.716475	0.10485	0.509553	0.1412
-9		7.81224	1.02754	0.48709	5.76292	4.03279		4.70032	4.75765	-1.64205	-2.58321	2.72821	37.9116	-1.19163	5.32871	0.437278	0.244984
-8.48149		9.49261	-0.734283	4.10204	5.58227	4.10205		22.1964	5.19117	-0.438013	-0.335418	25.5952	61.6603	1.2065	6.67845	1.49827	1.66954
-8		5.59294	21.9952	10.3181	10.4263	6.26135		26.7919	8.3574	-0.0993895	1.17159	38.6274	73.7862	2.58363	5.81615	3.45753	7.46483
-7.48149		7.39366	5.35189	58.5988	82.4991	8.46317		47.853	13.5993	0.290041	5.51694	34.2998	70.7352	4.59067	6.46228	5.58259	28.1294
-7		30.6442	70.0064	49.985	85.2835	9.45773		52.4933	25.0304	2.85893	8.85997	31.0668	72.6897	5.85374	6.86509	5.51666	31.7143
-6.48149		40.1697	71.2464	51.5627	27.4382	10.8856		78.5799	51.5754	5.58439	12.6306	30.7686	89.0717	6.30413	13.4969	10.2984	63.2117
-6		18.6229	84.0233	50.3941	24.7587	11.8633		85.824	64.7268	23.838	16.933	53.5225	94.8026	9.73739	17.0025	10.4293	80.9195
-5.48149		51.4354	86.8462	47.2392	80.5813	18.9079		83.3558	88.6328	38.4546	18.6277	62.3063	94.1843	61.2211	19.5177	10.7553	53.2065
-5		87.1032	100.134	48.3304	93.0934	91.2737		81.9434	94.3518	87.842	20.8985	89.0025	98.099	86.8061	41.7054	25.4143	70.6875
		Relaxation response (%) to SNP
SNP (log M)		Control 1	Control 2	Control 3	Control 4	Control 5		Athero 1	Athero 2	Athero 3	Athero 4	Athero 5	Athero 6	Athero 7	Athero 8	Athero 9	Athero 10
-9.48149		0.43776	-7.39766	0.111649	3.07719	0.387164		9.08926	-2.24341	-2.47138	-1.2979	-1.30338	-0.636483	1.78999	-0.526686	2.24444	-0.969124
-9		-2.5918	-10.1375	1.20957	3.75353	0.804078		16.2054	-1.38249	1.52753	-1.15284	-3.30561	17.4299	2.9751	-0.699513	9.15799	7.84665
-8.48149		-1.67224	-10.022	4.16797	4.16704	1.9083		3.88245	-4.32641	5.20057	4.16168	-1.99203	44.2427	6.49685	-0.430116	5.03938	2.27723
-8		1.46789	-10.9516	5.92757	11.9874	5.51782		23.1734	-4.48742	7.10525	5.99985	-2.40706	64.8395	12.6663	0.332876	4.82377	4.39269
-7.48149		5.54101	-4.05379	30.1235	17.3586	7.64624		21.0611	-4.39822	13.4357	7.96256	-1.33904	72.9579	11.9307	4.4568	7.49946	7.7756
-7		16.8195	-1.16443	38.6445	19.5394	11.6116		6.67302	-1.02972	31.6368	9.20825	-0.692482	69.5775	13.713	17.7953	20.7049	33.7125
-6.48149		47.3594	5.50699	47.2295	51.4781	31.5575		14.3256	5.34375	39.6731	11.3034	0.586089	66.4944	15.9003	32.7467	18.2952	56.9239
-6		57.1076	11.9847	71.1503	74.7136	69.9864		43.6463	23.9641	82.8646	18.6581	4.19694	58.7897	31.8216	65.8907	30.3912	80.0152
-5.48149		71.1068	72.5664	75.0308	84.8303	86.1561		71.3739	48.4821	81.8647	32.1272	15.6005	66.8035	61.1053	97.0837	37.3275	87.3842
-5		91.3736	74.7967	98.8431	95.1804	94.8367		84.6711	69.5249	91.2595	71.8613	36.6494	81.7314	78.9091	103.292	57.7974	95.0164

## Sheet: Large coronary arteries
		Relaxation response (%) to bradykinin
Bradykinin (log M)		Control 1	Control 2	Control 3	Control 4	Control 5		Athero 1	Athero 2	Athero 3	Athero 4	Athero 5	Athero 6	Athero 7	Athero 8	Athero 9	Athero 10
-9.48149		6.77809	-0.553711	0.928072	-0.460279	1.31777		0.266212	1.96128	-0.955479	-0.474053	-0.718674	0.122511	0.516435	-1.35959	4.15484	0.582419
-9		24.9937	0.016269	12.0968	44.4502	5.27606		5.74366	3.83401	27.2399	-1.77998	0.423758	0.512807	2.16475	17.7079	6.21721	3.50418
-8.48149		47.779	11.9245	35.4714	55.2146	10.5243		6.29479	8.58712	33.0859	0.017104	0.265991	5.22971	3.14076	63.149	5.58721	8.22819
-8		59.6079	14.0213	43.7068	59.8087	18.165		8.46298	53.7125	63.7143	-0.397843	0.82558	9.67934	6.84334	24.648	8.94796	17.2133
-7.48149		65.8584	13.9679	53.115	85.1721	23.9604		9.1473	60.8057	67.4214	0.903212	2.21979	13.4072	10.9375	19.367	9.37787	21.4377
-7		69.9873	14.072	59.6088	90.9863	58.1276		23.5722	57.5832	74.1189	4.16224	46.913	22.5387	20.0086	57.7054	29.9186	40.5267
-6.48149		75.7704	24.7558	74.5304	93.7539	55.0809		29.4834	54.3006	80.5577	13.1139	85.9125	30.0884	20.4934	58.9663	17.1516	46.1972
-6		79.7171	69.4359	72.654	95.8887	54.9874		27.9292	61.8925	80.9243	20.4141	93.434	48.4928	56.4615	60.1037	17.8124	83.1366
-5.48149		80.3691	73.2926	69.6223	97.9759	60.3652		31.2789	74.7459	81.7311	33.5763	94.6493	54.1944	53.8451	60.2537	40.9846	90.183
-5		72.3829	69.6505	68.8165	98.327	61.4989		39.7816	79.4109	86.612	38.222	95.3213	55.1531	75.9705	50.2864	90.4196	94.6177
		Relaxation response (%) to bradykinin after NOS inhibition with L-NNA
Bradykinin (log M)		Control 1	Control 2	Control 3	Control 4	Control 5		Athero 1	Athero 2	Athero 3	Athero 4	Athero 5	Athero 6	Athero 7	Athero 8	Athero 9	Athero 10
-9.48149		-0.617823	0.841781	-1.2975	0.559274	-2.00207		0.348588	-0.0700451	-1.34607	-2.21361	-0.568411	2.00942	-0.083626	-1.13115	0.577664	-0.839938
-9		-0.476334	1.70593	-2.33556	1.53381	-2.27179		0.645518	1.34134	-3.29973	-2.87405	-1.2777	5.93598	-0.127519	0.0365381	1.67181	-0.821965
-8.48149		-0.0742751	4.09981	-3.75724	3.05927	-0.681505		7.30968	3.38655	-3.90557	-4.10246	1.87048	11.5609	0.702642	0.972207	2.11176	0.425058
-8		-0.917909	3.73314	-4.79784	4.71667	3.37165		11.6021	6.5599	-3.75639	-6.57046	4.07269	17.1273	0.96081	0.642537	3.70916	5.911
-7.48149		-1.47368	3.97043	-5.19212	7.43114	1.84313		13.8944	7.67418	-4.82685	-5.96839	4.41272	21.22	3.98641	1.67465	4.30893	0.642909
-7		-1.47865	6.03246	-5.31147	8.83345	1.09247		13.9701	8.88306	-3.88918	-4.71146	4.05885	23.9629	6.75944	2.7844	6.86452	0.712301
-6.48149		-0.818927	8.03873	-6.3203	10.0927	2.7465		22.9994	10.8567	-3.75163	-4.91953	4.66817	26.41	7.32145	5.95783	7.76303	2.3028
-6		0.112519	21.6888	-5.40701	14.0927	3.23093		29.6155	18.1467	10.4856	-2.02662	11.8926	27.6612	9.01863	20.0494	9.84535	55.9623
-5.48149		1.15118	22.9543	-4.66702	58.7499	4.93946		37.1778	47.0149	27.7025	-0.953029	16.7244	24.5942	16.0006	23.8201	11.7083	37.3741
-5		-1.88256	81.2363	-3.57506	93.3621	25.159		35.5877	52.0423	24.9968	-2.5691	19.5545	19.8338	26.9145	26.6062	22.741	52.8143
		Relaxation response (%) to SNP
Bradykinin (log M)		Control 1	Control 2	Control 3	Control 4	Control 5		Athero 1	Athero 2	Athero 3	Athero 4	Athero 5	Athero 6	Athero 7	Athero 8	Athero 9	Athero 10
-9.48149		-0.431732	-1.51411	-0.152835	-0.068673	1.30988		0.255809	-0.704502	-1.74919	-2.94501	-1.53128	-1.68178	-1.67603	1.92767	2.28199	-0.734239
-9		0.0079735	-1.497	0.417052	-0.693699	2.32646		-0.806565	-1.31627	-0.0810022	-2.01028	-3.48151	-2.11263	-1.76512	19.8878	7.74167	-0.260864
-8.48149		0.646197	-0.0550927	0.191505	-1.20708	4.51205		2.88292	0.326201	5.75355	0.454289	-4.96557	-3.06324	-1.89423	14.6105	8.34924	1.22534
-8		2.22618	1.94518	0.791799	0.0353665	7.8416		10.2847	4.93067	9.21604	3.80868	-7.23765	-1.18875	-1.84315	8.95744	11.5841	2.44867
-7.48149		10.5918	5.80573	1.61473	2.71896	22.6607		9.47528	9.13791	18.6112	6.85605	-8.41625	0.95408	-1.27064	6.66713	12.4721	4.14346
-7		35.9306	24.9736	13.8467	10.1674	49.5708		12.509	16.3355	38.6459	41.5883	-9.46182	7.43734	1.89183	9.37883	21.775	14.7707
-6.48149		44.5657	44.9878	24.9862	33.3853	68.1224		19.4543	25.4233	48.4955	55.2116	-9.77303	17.0533	8.73928	11.9763	22.3343	30.8793
-6		63.2371	63.2763	38.3872	56.9439	87.5842		59.3724	42.1323	70.5942	67.5511	-10.0303	28.9077	23.6277	47.4068	42.6282	45.3607
-5.48149		68.9518	85.0947	50.5335	67.5006	93.2515		59.4623	80.235	64.8975	75.203	-1.25101	62.3938	48.6754	86.7914	44.4689	68.6497
-5		86.4574	94.6751	82.319	86.411	94.7665		86.7942	89.8455	97.0503	89.6618	47.1194	81.797	74.0876	96.225	74.936	88.6547
